# Supplementary material for: Sea stars of the genus Henricia Gray, 1840 (Echinodermata, Asteroidea) from Vostok Bay, Sea of Japan
Source: PeerJ. 2019 Mar 21;7:e6585. doi: 10.7717/peerj.6585 (PMC6431543; doi:10.7717/peerj.6585)
Supplement: Supplemental Information 2 [file peerj-07-6585-s002.fas]

>nipponica_D63737
NNNNNNNNNNnNNNNNNNNNNNNNNNNNNNNNNNNTGCCTGCCCGGTGAC
AATTAGTGTTAAACGGCCGCGGTATTTTTGACTGTGCGAAGGTAGCGTAA
TCATTTGCTCTTTGATTGGGGGCTTGAATGAATGGCAAGACAGAAGCTAT
GCTGTCTTTTCTTTAATTTCTTGAGTTTAATATTGTCGTGAAGAAGCGAC
AATAAGGCCGTAGGACGAGAAGACCCTGTCGAGCTTTACTA--GGGGCAA
TTTCTTTTTGTTAAGGTTTTAAGGGCTAATTATTTT-GGCTGGTTACAGG
AATCTT-GAGGGTT-ACTTTTGAAGCAGGTTAT-TTGGAAATTGTTTTAT
TGTTTGGTTGGGGCAACCGTGGAGAACAAGAATCCTCCGCTCTTTATGAA
-----TAAAAAGTTGCTTCTTTGTTGTATTGGTATATATAATATCGATTT
A-AGTAGGATCCACTGTTTA--AGTGATTAAAGGAATAAGTTACCGCAGG
GATAACAGCGTTATTCTCTTGGAGAGTTCGTATTGATAAGGGAGTTTGCG
ACCTCGATGTTGGATCGGGATGTCCTGGGAATGTAGCAGTTCCTNNNNNN
NNNNNNNNNNNNNNNNNNNNNNNNN
>pachyderma_D63739
NNNNNNNNNNnNNNNNNNNNNNNNNNNNNNNNNNNTGCCTGCCCGGTGAC
AATTG-TGTTAAACGGCCGCGGTATTTTTGACTGTGCGAAGGTAGCGTAA
TCATTTGCCCTTTAATTGGGGGCTTGAATGAATGGCAAGACAGAAGCTAT
GCTGTCTTTTCTTTAATTTCTTGAATTTAATATTGTTGTGAAGAAGCGAC
AATGCGACCGTAG-ACGAGAAGACCCTGTCGAGCTTTACTA-AAAGTGGG
TTTTGTTGAGTTAGATTTTGAGGG-CTAATTATTTTTA-CTGGTAACAGT
AATGTT-GTTAACT-ACTCTTGAAA-ATTTTAT-TATGAAATTGTTTTAT
TGTTTGGTTGGGGCAACCGCGGAGAATAAGAATCCTCCGCTTTTTGTGAA
-----GGAAAAGTTACTACTTTGTTGTATAATTA---------TTTATTT
--AGCAGGATCCACTGTTTA--AGTGATTAAAGGAATAAGTTACCGCAGG
GATAACAGCGTTATTCTTTTGGAGAGTTCATATTGATAAGGGAGTTTGCG
ACCTCGATGTTGGATCGGGATGTCCTGGGGATGTAGCAGTTCCTNNNNNN
NNNNNNNNNNNNNNNNNNNNNNNNN
>sanguinolenta_NOR_KT268115
NNNNNNNNNNNNNNNNNNNNNNNNNNNNNNNNNNNNNNNNNNNNNNNNNN
NNNNN-NNNNNNNNNNNNNGGGTATTTTTGACTGTGCGAAGGTAGCGTAA
TCATTTGCTCTTTAATTGGGGGCTTGAATGAATGGCAAGACAGAAGCTAT
GCTGTCTTTTCTTTAATTTCTTGAATTTAATATTGTTGTGAAGAAGCGAC
AATAGGGCCGTAGGACGAGAAGACCCTGTCGAGCTTTACTA--AAAGCAG
TTTTGTTTTATTAGACTTTAAAGG-CTAATTGTTTTTTACTGGTAACAGG
GATCTT-GTGAGTTTACTTTTGAAGCAGGTTAT-TGGGAAATTGTTTTAT
TGTTTGGTTGGGGCAACCGCGGAGAACAAGAATCCTCCGCTCTTTATGAG
-----GAAAAAGTTACTTCTTTGTTGTATTGATATGTTAAATATTGATTT
A-AGTAGGATCCACTGTTTA--AGTGATTAAAGGAATAAGTTACCGCAGG
GATAACAGCGTTATTCTCTTGGAGAGTTCATATTGATAAGGGAGTTTGCG
ACCNNNNNNNNNNNNNNNNNNNNNNNNNNNNNNNNNNNNNNNNNNNNNNN
NNNNNNNNNNNNNNNNNNNNNNNNN
>oculata_NSea_AY652500
CGCCCCCTGA-AAAGTTTTAAGGTATAGGGGGTACTGCCTGCCCGGTGAC
--TTAGTGTTAAACGGCCGCGGTATTTTTGACTGTGCGAAGGTAGCGTAA
TCATTTGCTCTTTAATTGGGGGCTTGAATGAATGGCAAGACAGAAGCTAT
GCTGTCTTTTCTTTAATCTCTTGAATTTAATATTGTCGTGAAGAAGCGAT
AATGCGGCCGTAGGACGAGAAGACCCTGTCGAGCTTTACTA-A-GAGCGA
TTTTGTTTGATTAAGATTTTAAGGGCTAATTATTTTTACCGGGAGACGGT
AATGTT-GCGAGTT-ACTCTTGGAGTAAGTCAT-TGGGAAATTGTTTTAT
TGTTTGGTTGGGGCAACCGCGGAGAACAGCAATCCTCCGCTTTTTGTGAA
-----GGAAAAGTTACTGCTTTGTTATGTGATTA---------TTTATTT
--GATAGGATCCACTGTTTA--AGTGATTAAAGGAATAAGTTACCGCAGG
GATAACAGCGTCATTCTTTTGGAGAGTTCATATTGATAAGGGAGTTTGCG
ACCTCGATGTTGGATCGGGATATCCTGGGGGTGTAGCAATTCCCGAGGGT
TGGTCTGTTCGACCATTAAAATCCT
>tumida_AF290033
NNNNNNNNNNnNNNGTTTTTATGTATAGGGGGTACTGCCTGCCCGGTGAC
AATTG-TGTTAAACGGCCGCGGTATTTTTGACTGTGCGAAGGTAGCGTAA
TCATTTGCTCTTTAATTGGGGGCTTGAATGAATGGCAAGACAGAAGCTAT
GCTGTCTTTTCTTTAATTTCTTGAATTTAATATTGTTGTGAAGAAGCGAC
AATAGGGCCGTAGGACGAGAAGACCCTGTCGAGCTTTACTA--GGGGCAG
TTTCGTTTCATTTGGGCTTTGGGG-CTAATTATTTTTA-CTGGTGACAGT
AATTTT-GTGAGTT-ACCCATGAAGTG-ATTAT-TGGGAAATTGTTTT-T
TGTTTGGTTGGGGCAACCGCGGAGAAGAGGAATCCTCCGCTCTTTATGAG
-----GAAAAAGTTACTGCTTTGTTGTATCAGCGTGTTGAATGTTGGTTT
A-AGTAGGACCCACTGTTTA--AGTGATCAAAGGAATAAGTTACCGCAGG
GATAACAGCGTTATTCTTTTGGAGAGTTCATATTGATAAGGGAGTTTGCG
ACCTCGATGTTGGATCGGGATATCCTAGGGATGTAGCAGTTCCTGAGGCC
AGGTCGGTTCGCCCNNNNNNNNNNN
>ohshimai_DQ297093
NNNNNNNNNNnNNNNNNNTGAGGTATAGGGGGTACTGCCTGCCCGGTGAC
GATTA--GTTAAACGGCCGCGGTATTTTTGACTGTGCGAAGGTAGCGTAA
TCATTTGCTCTTTAATTGGGGGCTTGAATGAATGGCAAGACAGAAGCTAT
GCTGTCTTTTCTTTAATTTCTTGAATTTGATGTTATCGTGAAGAAGCGAT
AATACGGCCGTAGGACGAGAAGACCCTGTCGAGCTTTACTA--GGAGCGA
TTTTGTTTTATTAGAATTTTAGGGGCTAATTGTTTTTACCTGG--ACGGT
AATGTT-GTGAGTT-ACTCTTAGAATAAGTTAT-TGGGAAATTGTTTTGT
TGTTTGGTTGGGGCAACCGTGGAGAACATCAATCCTCCGCTATTTATTAA
-----GGAGAAGTTACTGCTTTGTTGTGTGATTA---------TTTGTTT
--AATAGGATCCACTGTTTA--AGTGATTAAAGGAATAAGTTACCGCAGG
GATAACAGCGTCATTCTTTTGGAGAGTTCATATTGATAAGAGAGTTTGCG
ACCTCGATGTTGGATCGGGATGTCCTGGGGGTGCAGCAATTCCTGAGGGT
TGGTCTGTTCGACCNNNNNNNNNNN
>ohshimai_AB084571
NNNNNNNNNNnNNNNNNNTGAGGTATAGGGGGTACTGCCTGCCCGGTGAC
GATTA--GTTAAACGGCCGCGGTATTTTTGACTGTGCGAAGGTAGCGTAA
TCATTTGCTCTTTAATTGGGGGCTTGAATGAATGGCAAGACAGAAGCTAT
GCTGTCTTTTCTTTAATTTCTTGAATTTGATGTTATCGTGAAGAAGCGAT
AATACGGCCGTAGGACGAGAAGACCCTGTCGAGCTTTACTA--GGAGCGA
TTTTGTTTTATTAGAATTTTAGGGGCTAATTGTTTTTACCTGG--ACGGT
AATGTT-GTGAGTT-ACTCTTAGAATAAGTTAT-TGGGAAATTGTTTTGT
TGTTTGGTTGGGGCAACCGTGGAGAACATCAATCCTCCGCTATTTATTAA
-----GGAGAAGTTACTGCTTTGTTGTGTGATTA---------TTTGTTT
--AATAGGATCCACTGTTTA--AGTGATTAAAGGAATAAGTTACCGCAGG
GATAACAGCGTCATTCTTTTGGAGAGTTCATATTGATAAGAGAGTTTGCG
ACCTCGATGTTGGATCGGGATGTCCTGGGGGTGCAGCAATTCCTGAGGGT
TGGTCTGTTCGACCNNNNNNNNNNN
>djakonovi_KY464037
CGCCCCTTGA-AAAGTTTTGATGTATGGGGGGTACTGCCTGCCCGGTGAC
AATTG-TGTTAAACGGCCGCGGTATTTTTGACTGTGCGAAGGTAGCGTAA
TCATTTGCCCTTTAATTGGGGGCTTGAATGAATGGCAAGACAGAAGCTAT
GCTGTCTTTTCTTTAATTTCTTGAATTTAATATTGTCGTGAAGAAGCGAT
AATAGGGCCGTAGGACGAGAAGACCCTGTCGAGCTTTACTA-A-GGGCGG
TTTCTTTTTATTGGACTTTGAGGG-CTAATTGTTTT-TGCTGGTAACAGT
AATCTT-GTGAGTT-ACTTTTGAAG-GAGCTAA-GGGGAAACTGTCT-GT
TGTTTGGTTGGGGCAACCGCGGAGAATAAGAATCCTCCGCTTTTTATGAG
-----GAAAAAGTTACTGCTTTGTTGTATCAATGTGTTGGATGTTGATTT
G-ATTAGGATCCACTTTTTA--AGTGATTAAAGGAATAAGTTACCGCAGG
GATAACAGCGTTATTCTTTTGGAGAGTTCATATTGATAAGGGAGTTTGCG
ACCTCGATGTTGGATCGGGATGTCCTGGGGATGTAGCAGTTCCTGAGGGT
TGGTCTGTTCGACCATTAAAATCTT
>4130_Vostok_djak MG976221
CGCCCCTTGA-AAAGTTTTGATGTATGGGGGGTACTGCCTGCCCGGTGAC
AATTG-TGTTAAACGGCCGCGGTATTTTTGACTGTGCGAAGGTAGCGTAA
TCATTTGCCCTTTAATTGGGGGCTTGAATGAATGGCAAGACAGAAGCTAT
GCTGTCTTTTCTTTAATTTCTTGAATTTAATATTGTCGTGAAGAAGCGAT
AATAGGGCCGTAGGACGAGAAGACCCTGTCGAGCTTTACTA-A-GGGCGG
TTTCTTTTTATTGGACTTTGAGGG-CTAATTGTTTT-TGCTGGTAACAGT
AATCTT-GTGAGTT-ACTTTTGAAG-GAGCTAA-GGGGAAACTGTCT-GT
TGTTTGGTTGGGGCAACCGCGGAGAATAAGAATCCTCCGCTTTTTATGAG
-----GAAAAAGTTACTGCTTTGTTGTATCAATGTGTTGAATGTTGATTT
G-ATTAGGATCCACTTTTTA--AGTGATTAAAGGAATAAGTTACCGCAGG
GATAACAGCGTTATTCTTTTGGAGAGTTCATATTGATAAGGGAGTTTGCG
ACCTCGATGTTGGATCGGGATGTCCTGGGGATGTAGCAGTTCCTGAGGGT
TGGTCTGTTCGACCATTAAAATCTT
>djakonovi holotype KY464038
CGCCCCTTGAAAAGTTTTGATGTATGGGGGGTACTGCCTGCCCGGTGACA
ATTGTGTTAAACGGCCGCGGTATTTTTGACTGTGCGAAGGTAGCGTAATC
ATTTGCCCTTTAATTGGGGGCTTGAATGAATGGCAAGACAGAAGCTATGC
TGTCTTTTCTTTAATTTCTTGAATTTAATATTGTCGTGAAGAAGCGATAA
TAGGGCCGTAGGACGAGAAGACCCTGTCGAGCTTTACTAAGGGCGGTTTC
TTTTTATTGGACTTTGAGGGCTAATTGTTTTTGCTGGTAACAGTAATCTT
GTGAGTTACTTTTGAAGGAGCTAAGGGGAAACTGTCTGTTGTTTGGTTGG
GGCAACCGCGGAGAATAAGAATCCTCCGCTTTTTATGAGGAAAAAGTTAC
TGCTTTGTTGTATCAATGTGTTGGATGTTGATTTGATTAGGATCCACTTT
TTAAGTGATTAAAGGAATAAGTTACCGCAGGGATAACAGCGTTATTCTTT
TGGAGAGTTCATATTGATAAGGGAGTTTGCGACCTCGATGTTGGATCGGG
ATGTCCTGGGGATGTAGCAGTTCCTGAGGGTTGGTCTGTTCGACCATTAA
AATCTT
>4145_Vostok_djak MG976222
CGCCCCTTGA-AAAGTTTTGATGTATGGGGGGTACTGCCTGCCCGGTGAC
AATTG-TGTTAAACGGCCGCGGTATTTTTGACTGTGCGAAGGTAGCGTAA
TCATTTGCCCTTTAATTGGGGGCTTGAATGAATGGCAAGACAGAAGCTAT
GCTGTCTTTTCTTTAATTTCTTGAATTTAATATTGTCGTGAAGAAGCGAT
AATAGGGCCGTAGGACGAGAAGACCCTGTCGAGCTTTACTA-A-GGGCGG
TTTCTTTTTATTGGACTTTGAGGG-CTAATTGTTTT-TGCTGGTAACAGT
AATCTT-GTGAGTT-ACTTTTGAAG-GAGCTAA-GGGGAAACTGTCT-GT
TGTTTGGTTGGGGCAACCGCGGAGAATAAGAATCCTCCGCTTTTTATGAG
-----GAAAAAGTTACTGCTTTGTTGTATCAATGTGTTGGATGTTGATTT
G-ATTAGGATCCACTTTTTA--AGTGATTAAAGGAATAAGTTACCGCAGG
GATAACAGCGTTATTCTTTTGGAGAGTTCATATTGATAAGGGAGTTTGCG
ACCTCGATGTTGGATCGGGATGTCCTGGGGATGTAGCAGTTCCTGAGGGT
TGGTCTGTTCGACCATTAAAATCTT
>pacifica_KY464039
CGCCCTCTGA-AAAGTTTTAATGTATAGGGGGTACTGCCTGCCCGGTGAC
AATTAGTGTTAAACGGCCGCGGTATTTTTGACTGTGCGAAGGTAGCGTAA
TCATTTGCTCTTTAATTGGGGGCTTGAATGAATGGCAAGACAGAAGCTAT
GCTGTCTTTTCTTTAATTTCTTGAATTTAATATTGTTGTGAAGAAGCAAC
AATACGGCCGTAGGACGAGAAGACCCTGTCGAGCTTTACTG-ATGGGCTA
TTTTGTTTGATTAAGACTCCAAGAGCTAATTATTTTTACTGGAAAGCGGT
AATGT--GCGAGTT-ACTCTTGGAGTCAGCATT-TGG-AAATTGTTTTAT
TGTTTGGTTGGGGCAACCGCGGAGAACAGGAATCCTCCGCTTTTTGTTAA
-----GGAAAAGTTACTACTTTGTTGTGTGATTA---------TTTATTT
ATAGTAGGATCCAC-GTTTA--AGTGATTAAAGGAATAAGTTACCGCAGG
GATAACAGCGTCATTCTTTTGGAGAGTTCATATTGATAAGGGAGTTTGCG
ACCTCGATGTTGGATCGGGATATCCTGGGGGTGTAGCAATTCCCGAGGGT
TGGTCTGTTCGACCATTAAAATCCT
>pacifica_KY464040
CGCCCTCTGA-AAAGTTTTAATGTATAGGGGGTACTGCCTGCCCGGTGAC
AATTAGTGTTAAACGGCCGCGGTATTTTTGACTGTGCGAAGGTAGCGTAA
TCATTTGCTCTTTAATTGGGGGCTTGAATGAATGGCAAGACAGAAGCTAT
GCTGTCTTTTCTTTAATTTCTTGAATTTAATATTGTTGTGAAGAAGCAAC
AATACGGCCGTAGGACGAGAAGACCCTGTCGAGCTTTACTG-ATGGGCTA
TTTTGTTTGATTAAGACTCCAAGAGCTAATTATTTTTACTGGAAAGCGGT
AATGT--GCGAGTT-ACTCTTGGAGTCAGCATT-TGG-AAATTGTTTTAT
TGTTTGGTTGGGGCAACCGCGGAGAACAGGAATCCTCCGCTTTTTGTTAA
-----GGAAAAGTTACTACTTTGTTGTGTGATTA---------TTTATTT
ATAGTAGGATCCAC-GTTTA--AGTGATTAAAGGAATAAGTTACCGCAGG
GATAACAGCGTCATTCTTTTGGAGAGTTCATATTGATAAGGGAGTTTGCG
ACCTCGATGTTGGATCGGGATATCCTGGGGGTGTAGCAATTCCCGAGGGT
TGGTCTGTTCGACCATTAAAATCCT
>pacifica_KY464041
CGCCCTCTGA-AAAGTTTTAATGTATAGGGGGTACTGCCTGCCCGGTGAC
AATTAGTGTTAAACGGCCGCGGTATTTTTGACTGTGCGAAGGTAGCGTAA
TCATTTGCTCTTTAATTGGGGGCTTGAATGAATGGCAAGACAGAAGCTAT
GCTGTCTTTTCTTTAATTTCTTGAATTTAATATTGTTGTGAAGAAGCAAC
AATACGGCCGTAGGACGAGAAGACCCTGTCGAGCTTTACTG-ATGGGCTA
TTTTGTTTGATTAAGACTCCAAGAGCTAATTATTTTTACTGGAAAGCGGT
AATGT--GCGAGTT-ACTCTTGGAGTCAGCATT-TGG-AAATTGTTTTAT
TGTTTGGTTGGGGCAACCGCGGAGAACAGGAATCCTCCGCTTTTTGTTAA
-----GGAAAAGTTACTACTTTGTTGTGTGATTA---------TTTATTT
ATAGTAGGATCCAC-GTTTA--AGTGATTAAAGGAATAAGTTACCGCAGG
GATAACAGCGTCATTCTTTTGGAGAGTTCATATTGATAAGGGAGTTTGCG
ACCTCGATGTTGGATCGGGATATCCTGGGGGTGTAGCAATTCCCGAGGGT
TGGTCTGTTCGACCATTAAAATCCT
>alexeyi_KY464042
CGCCCCCTGA-AAAGTTTTAAGGTATAGGGGGTACTGCCTGCCCGGTGAC
AATTGTTGTTAAACGGCCGCGGTATTTTTGACTGTGCGAAGGTAGCGTAA
TCATTTGCTCTTTAATTGGGGGCTTGAATGAATGGCAAGACAGAAGCTAT
GCTGTCTTTTCTTTAATTTCTTGAATTTAATATTGTCGTGAAGAAGCGAC
AATACGGCCGTAGGACGAGAAGACCCTGTCGAGCTTTACTA-A-AAGCGA
TTTTGTTTGATTAATACTTTAAGGGCTAATTATTTTTACTGGAAAACGGT
AATTTT-GCGAGTT-ACTTTTGGAGTAAGCCAT-TGGGAAATTGTTTTAT
TGTTTGGTTGGGGCAACCGTGGAGAACAGGAATCCTCCGCTTTTTGTGAA
-----GGAAAAGTTACTGCTTTGTTGTGTGATTA---------TTTATT-
--AACAGGATCCACTGTTTA--AGTGATTAAAGGAATAAGTTACCGCAGG
GATAACAGCGTCATTCTTTTGGAGAGTTCATATTGATAAGGGAGTTTGCG
ACCTCGATGTTGGATCGGGATATCCTGGGGGTGTAGCAATTCCCGAGGGT
TGGTCTGTTCGACCATTAAAATCCT
>alexeyi_Vostok_KY464043
CGCCCCCTGA-AAAGTTTTAAGGTATAGGGGGTACTGCCTGCCCGGTGAC
AATTGTTGTTAAACGGCCGCGGTATTTTTGACTGTGCGAAGGTAGCGTAA
TCATTTGCTCTTTAATTGGGGGCTTGAATGAATGGCAAGACAGAAGCTAT
GCTGTCTTTTCTTTAATTTCTTGAATTTAATATTGTCGTGAAGAAGCGAC
AATACGGCCGTAGGACGAGAAGACCCTGTCGAGCTTTACTA-A-AAGCGA
TTTTGTTTGATTAATACTTTAAGGGCTAATTATTTTTACTGGAAAACGGT
AATTTT-GCGAGTT-ACTTTTGGAGTAAGCCAT-TGGGAAATTGTTTTAT
TGTTTGGTTGGGGCAACCGTGGAGAACAGGAATCCTCCGCTTTTTGTGAA
-----GGAAAAGTTACTGCTTTGTTGTGTGATTA---------TTTATT-
--AACAGGATCCACTGTTTA--AGTGATTAAAGGAATAAGTTACCGCAGG
GATAACAGCGTCATTCTTTTGGAGAGTTCATATTGATAAGGGAGTTTGCG
ACCTCGATGTTGGATCGGGATATCCTGGGGGTGTAGCAATTCCCGAGGGT
TGGTCTGTTCGACCATTAAAATCCT
>alexeyi Vostok 262 MG976220
CGCCCCCTGA-AAAGTTTTAAGGTATAGGGGGTACTGCCTGCCCGGTGAC
AATTGTTGTTAAACGGCCGCGGTATTTTTGACTGTGCGAAGGTAGCGTAA
TCATTTGCTCYTTAATTGGGGGCTTGAATGAATGGCAAGACAGAAGCTAT
GCTGTCTTTTCTTTAATTTCTTGAATTTAATATTGTCGTGAAGAAGCGAC
AATACGGCCGTAGGACGAGAAGACCCTGTCGAGCTTTACTA-A-AAGCGA
TTTTGTTTGATTAATACTTTAAGGGCTAATTATTTTTACTGGAAAACGGT
AATTTT-GCGAGTT-ACTTTTGGAGTAAGCCAT-TGGGAAATTGTTTTAT
TGTTTGGTTGGGGCAACCGTGGAGAACAGGAATCCTCCGCTTTTTGTGAA
-----GGAAAAGTTACTGCTTTGTTGTGTGATTA---------TTTATT-
--AACAGGATCCACTGTTTA--AGTGATTGAAGGAATAAGTTACCGCAGG
GATAACAGCGTCATTCTTTTGGAGAGTTCATATTGATAAGGGAGTTTGCG
ACCTCGATGTTGGATCGGGATATCCTGGGGGTGTAGCAATTCCCGAGGGT
TGGTCTGTTCGACCATTAAAATCCT
>hayashii_Vostok_KY744470
CGCCCCTTGA-AAAGTTTTAATGTATAGGGGGTACTGCCTGCCCGGTGAC
AATTG-TGTTAAACGGCCGCGGTATTTTTGACTGTGCGAAGGTAGCGTAA
TCATTTGCTCTTTAATTGGGGGCTTGAATGAATGGCAAGACAGAAGCTAT
GCTGTCTTTTCTTTAATTTCTTGAATTTAATATTGTTGTGAAGAAGCGAC
AATGGGGCCGTAGGACGAGAAGACCCTGTCGAGCTTTACTA-G-AGGCAG
TTTCGTTTTATTAGACTTTAAGGG-CTAATTATTTTTTACTGGTAACAGT
AATCTT-ATGAGTT-ACTTTTGAAGCAGGCTAT-TGGGAAATTGTTTTGT
TGTTTGGTTGGGGCAACCGCGGAGAACAAGAATCCTCCGCTCTTTATGAG
-----GAAAAAGTTACTGCTTTGTTGTATTAATATGTTAAATATTGATTT
A-AGTAGGACCCACTGTTTA--AGTGATTAGAGGAATAAGTTACCGCAGG
GATAACAGCGTTATTCTTTTGGAGAGTTCATATTGATAAGGGAGTTTGCG
ACCTCGATGTTGGATCGGGATGTCCTGGGGATGTAGCAGTTCCTGAGGGT
TGGTCTGTTCGACCATTAAAATCCT
>hayashii_Vostok_KY744471
CGCCCCTTGA-AAAGTTTTAATGTATAGGGGGTACTGCCTGCCCGGTGAC
AATTG-TGTTAAACGGCCGCGGTATTTTTGACTGTGCGAAGGTAGCGTAA
TCATTTGCTCTTTAATTGGGGGCTTGAATGAATGGCAAGACAGAAGCTAT
GCTGTCTTTTCTTTAATTTCTTGAATTTAATATTGTTGTGAAGAAGCGAC
AATGGGGCCGTAGGACGAGAAGACCCTGTCGAGCTTTACTA-G-AGGCAG
TTTCGTTTTATTAGACTTTAAGGG-CTAATTATTTTTTACTGGTAACAGT
AATCTT-ATGAGTT-ACTTTTGAAGCAGGCTAT-TGGGAAATTGTTTTGT
TGTTTGGTTGGGGCAACCGCGGAGAACAAGAATCCTCCGCTCTTTATGAG
-----GAAAAAGTTACTGCTTTGTTGTATTAATATGTTAAATATTGATTT
A-AGTAGGACCCACTGTTTA--AGTGATTAGAGGAATAAGTTACCGCAGG
GATAACAGCGTTATTCTTTTGGAGAGTTCATATTGATAAGGGAGTTTGCG
ACCTCGATGTTGGATCGGGATGTCCTGGGGATGTAGCAGTTCCTGAGGGT
TGGTCTGTTCGACCATTAAAATCCT
>granulifera_Vostok_KY744469
CGCCCCCTGA-AAAGTTTTAATATATAGGGGGTACTGCCTGCCCGGTGAC
AATTG-TGTTAAACGGCCGCGGTATTTTTGACTGTGCGAAGGTAGCGTAA
TCATTTGCTCTTTAATTGGGGGCTTGAATGAATGGCAAGACAGAAGCTAT
GCTGTCTTTTCTTTAATTTCTTGAATTTGATATTGTTGTGAAGAAGCGAC
AATACGGCCGTAGGACGAGAAGACCCTGTCGAGCTTCACTGTA-AAG-AA
TTTTGTTTAATTAGATTTTAAGGG-CTAATTATTTTTTGCTGGTAACAGC
AATGTT-GTGAGTT-ACCCT-GAAGAAAGTTATATTGGAAATTGTTTTAT
-GTTTGGTTGGGGCAACCGCGGAGAACAGGAATCCTCCGCTTTTTGTGAA
-----GGAAAAGTTACTGCTTTGTTGTAT-AATA--------ATTTATTT
--AGAAGGATCCACTGTTTA--AGTGATTAAAGGAATAAGTTACCGCAGG
GATAACAGCGTTATTCTTTTGGAGAGTTCATATTGATAAGGGAGTTTGCG
ACCTCGATGTTGGATCGGGATATCCTGGGGATGTAGCAGTTCCTGAGGGT
TGGTCTGTTCGACCATTAAAATCCT
>nipponica KX610477
CGCCCCTTGA-AAAGTTTTAAGGTATAAGGGGTACTGCCTGCCCGGTGAC
AATTG-TGTTAAACGGCCGCGGTATTTTTGACTGTGCGAAGGTAGCGTAA
TCATTTGCCCTTTAATTGGGGGCTTGAATGAATGGCAAGACAGAAGCTAT
GCTGTCTTTTCTTTAATTTCTTGAATTTAATATTGTTGTGAAGAAGCGAC
AATGCGACCGTAGGACGAGAAGACCCTGTCGAGCTTTACTA-A-AAGTGG
TTTTGTTGAGTTAGATTTTGAGGG-CTAATTATTTTTA-CTGGTAACAGT
AATGTT-GTTAACT-ACTCTTGAAA-ATTTTAT-TATGAAATTGTTTTAT
TGTTTGGTTGGGGCAACCGCGGAGAATAAGAATCCTCCGCTTTTTGTGAA
-----GGAAAAGTTACTACTTTGTTGTAT-AATT--------ATTTATTT
--AGCAGGATCCACTGTTTA--AGTGATTAAAGGAATAAGTTACCGCAGG
GATAACAGCGTTATTCTTTTGGAGAGTTCATATTGATAAGGGAGTTTGCG
ACCTCGATGTTGGATCGGGATGTCCTGGGGATGTAGCAGTTCCTGAGGGT
TGGTCTGTTCGACCATTAAAATCCT
>nipponica_KX610478
CGCCCCTTGA-AAAGTTTTAAGGTATAAGGGGTACTGCCTGCCCGGTGAC
AATTG-TGTTAAACGGCCGCGGTATTTTTGACTGTGCGAAGGTAGCGTAA
TCATTTGCCCTTTAATTGGGGGCTTGAATGAATGGCAAGACAGAAGCTAT
GCTGTCTTTTCTTTAATTTCTTGAATTTAATATTGTTGTGAAGAAGCGAC
AATGCGACCGTAGGACGAGAAGACCCTGTCGAGCTTTACTA-A-AAGTGG
TTTTGTTGAGTTAGATTTTGAGGG-CTAATTATTTTTA-CTGGTAACAGT
AATGTT-GTTAACT-ACTCTTGAAA-ATTTTAT-TATGAAATTGTTTTAT
TGTTTGGTTGGGGCAACCGCGGAGAATAAGAATCCTCCGCTTTTTGTGAA
-----GGAAAAGTTACTACTTTGTTGTAT---TT--------ATTTATTT
--AGCAGGATCCACTGTTTA--AGTGATCAAAGGAATAAGTTACCGCAGG
GATAACAGCGTTATTCTTTTGGAGAGTTCATATTGATAAGGGAGTTTGCG
ACCTCGATGTTGGATCGGGATGTCCTGGGGATGTAGCAGTTCCTGAGGGT
TGGTCTGTTCGACCATTAAAATCCT
>nipponica KX610476
CGCCCCTTGA-AAAGTTTTAAGGTATAAGGGGTACTGCCTGCCCGGTGAC
AATTG-TGTTAAACGGCCGCGGTATTTTTGACTGTGCGAAGGTAGCGTAA
TCATTTGCCCTTTAATTGGGGGCTTGAATGAATGGCAAGACAGAAGCTAT
GCTGTCTTTTCTTTAATTTCTTGAATTTAATATTGTTGTGAAGAAGCGAC
AATGCGACCGTAGGACGAGAAGACCCTGTCGAGCTTTACTA-A-AAGTGG
TTTTGTTGAGTTAGATTTTGAGGG-CTAATTATTTTTA-CTGGTAACAGT
AATGTT-GTTAACT-ACTCTTGAAA-ATTTTAT-TATGAAATTGTTTTAT
TGTTTGGTTGGGGCAACCGCGGAGAATAAGAATCCTCCGCTTTTTGTGAA
-----GGAAAAGTTACTACTTTGTTGTAT-AATT--------ATTTATTT
--AGCAGGATCCACTGTTTA--AGTGATTAAAGGAATAAGTTACCGCAGG
GATAACAGCGTTATTCTTTTGGAGAGTTCATATTGATAAGGGAGTTTGCG
ACCTCGATGTTGGATCGGGATGTCCTGGGGATGTAGCAGTTCCTGAGGGT
TGGTCTGTTCGACCATTAAAATCCT
>nipponica_KX610479
CGCCCCTTGA-AAAGTTTTAAGGTATAAGGGGTACTGCCTGCCCGGTGAC
AATTG-TGTTAAACGGCCGCGGTATTTTTGACTGTGCGAAGGTAGCGTAA
TCATTTGCCCTTTAATTGGGGGCTTGAATGAATGGCAAGACAGAAGCTAT
GCTGTCTTTTCTTTAATTTCTTGAATTTAATATTGTTGTGAAGAAGCGAC
AATGCGACCGTAGGACGAGAAGACCCTGTCGAGCTTTACTA-A-AAGTGG
TTTTGTTGAGTTAGATTTTGAGGG-CTAATTATTTTTA-CTGGTAACAGT
AATGTT-GTTAACT-ACTCTTGAAA-ATTTTAT-TATGAAATTGTTTTAT
TGTTTGGTTGGGGCAACCGCGGAGAATAAGAATCCTCCGCTTTTTGTGAA
-----GGAAAAGTTACTACTTTGTTGTAT---TT--------ATTTATTT
--AGCAGGATCCACTGTTTA--AGTGATCAAAGGAATAAGTTACCGCAGG
GATAACAGCGTTATTCTTTTGGAGAGTTCATATTGATAAGGGAGTTTGCG
ACCTCGATGTTGGATCGGGATGTCCTGGGGATGTAGCAGTTCCTGAGGGT
TGGTCTGTTCGACCATTAAAATCCT
>uluudax_KY934075
CGCCCCTTGA-AAAGTTTTAATGTATAAGGGGTACTGCCTGCCCGGTGAC
AATTG-TGTTAAACGGCCGCGGTATTTTTGACTGTGCGAAGGTAGCGTAA
TCATTTGCTCTTTAATTGGGGGCTTGAATGAATGGCAAGACAGAAGCTAT
GCTGTCTTTTCTTTAATTTCTTGAATTTAATATTGTTGTGAAGAAGCGAC
AATTAGGCCGTAGGACGAGAAGACCCTGTCGAGCTTTACTA-A-AAGCAG
TTTTTTTACACTAGGCTTTAAGGG-CTAATTATTTTTTACTGGTGACAGG
AATCTT-GTGAGTT-ACCTTTGAAG-AGGCTAT-TTGGAAATTGTTTTAT
TGTTTGGTTGGGGCAACCGCGGAGAACAAGAATCCTCCGCTCTTTATAAG
-----GAAAAAGTTACTGCTTTGTTGTATTAATATGTTGAATATTGATTT
A-AGTAGGATCCACAGTTTA--AGTGATTAAAGGAATAAGTTACCGCAGG
GATAACAGCGTTATTCTTTTGGAGAGTTCATATTGATAAGGGAGTTTGCG
ACCTCGATGTTGGATCGGGATGTCCTGGGGATGTAGCAGTTCCTGAGGGT
TGGTCTGTTCGACCATTAAAATCCT
>lineata_MF133325
CGCCCCTTGA-AAAGTTTTAATGTATAAGGGGTACTGCCTGCCCGGTGAC
AATTG-TGTTAAACGGCCGCGGTATTTTTGACTGTGCGAAGGTAGCGTAA
TCATTTGCTCTTTAATTGGGGGCTTGAATGAATGGCAAGACAGAAGCTAT
GCTGTCTTTTCTTTAATTTCTTGAATTTAATATTGTTGTGAAGAAGCGAC
AATGGGGCCGTAGGACGAGAAGACCCTGTCGAGCTTTACTA-A-AAGCAG
TTTTTTTACACTAGGCTTTAAGGG-CTAATTATTTTTTACTGGTGACAGT
AATCTT-GTGAGCT-ACCTTTGAAG-AGGCTAT-TTGGAAATTGTTTTAT
TGTTTGGTTGGGGCAACCGCGGAGAACAAGAATCCTCCGCTCTTTATAAG
-----GAAAAAGTTACTGCTTTGTTGTATTAATGTGTCAAATATTGATTT
A-AGTAGGATCCACTGTATA--AGTGATTAAAGGAATAAGTTACCGCAGG
GATAACAGCGTTATTCTTTTGGAGAGTTCATATTGATAAGGGAGTTTGCG
ACCTCGATGTTGGATCGGGATGTCCTGGGGATGTAGCAGTTCCTGAGGGT
TGGTCTGTTCGACCATTAAAATCCT
>lineata_MF133326
CGCCCCTTGA-AAAGTTTTAATGTATAAGGGGTACTGCCTGCCCGGTGAC
AATTG-TGTTAAACGGCCGCGGTATTTTTGACTGTGCGAAGGTAGCGTAA
TCATTTGCTCTTTAATTGGGGGCTTGAATGAATGGCAAGACAGAAGCTAT
GCTGTCTTTTCTTTAATTTCTTGAATTTAATATTGTTGTGAAGAAGCGAC
AATGGGGCCGTAGGACGAGAAGACCCTGTCGAGCTTTACTA-A-AAGCAG
TTTTTTTACACTAGGCTTTAAGGG-CTAATTATTTTTTACTGGTGACAGT
AATCTT-GTGAGCT-ACCTTTGAAG-AGGCTAT-TTGGAAATTGTTTTAT
TGTTTGGTTGGGGCAACCGCGGAGAACAAGAATCCTCCGCTCTTTATAAG
-----GAAAAAGTTACTGCTTTGTTGTATTAATGTGTCAAATATTGATTT
A-AGTAGGATCCACTGTATA--AGTGATTAAAGGAATAAGTTACCGCAGG
GATAACAGCGTTATTCTTTTGGAGAGTTCATATTGATAAGGGAGTTTGCG
ACCTCGATGTTGGATCGGGATGTCCTGGGGATGTAGCAGTTCCTGAGGGT
TGGTCTGTTCGACCATTAAAATCCT
>olga_KY934079
CGCCCCTTGA-AAAGTTTTAATGTATAAGGGGTACTGCCTGCCCGGTGAC
AATTG-TGTTAAACGGCCGCGGTATTTTTGACTGTGCGAAGGTAGCGTAA
TCATTTGCTCTTTAATTGGGGGCTTGAATGAATGGCAAGACAGAAGCTAT
GCTGTCTTTTCTTTAATTTCTTGAATTTAATATTGTTGTGAAGAAGCGAC
AATAGGGCCGTAGGACGAGAAGACCCTGTCGAGCTTTACTA-A-AAGCAG
TTTTTTTACACTAGGCTTTAAGGG-CTAATTATTTTTTACTGGTGACAGT
AATCTT-GTGAGTT-ACCTTTGAAG-AGGCTAT-TTGGAAATTGTTTTAT
TGTTTGGTTGGGGCAACCGCGGAGAACAAGAATCCTCCGCTCTTTATAAG
-----GAAAAAGTTACTGCTTTGTTGTATTAATATGTTAAATATTGATTT
A-AGTAGGATCCACTGTTTA--AGTGATTAAAGGAATAAGTTACCGCAGG
GATAACAGCGTTATTCTTTTGGAGAGTTCATATTGATAAGGGAGTTTGCG
ACCTCGATGTTGGATCGGGATGTCCTGGGGATGTAGCAGTTCCTGAGGGT
TGGTCTGTTCGACCATTAAAATCCT
>oculata_Commanders_Is._KX986916
CGCCCCCTGA-AAAGTTTTAAGGTATAGGGGGTACTGCCTGCCCGGTGAC
--TTAGTGTTAAACGGCCGCGGTATTTTTGACTGTGCGAAGGTAGCGTAA
TCATTTGCTCTTTAATTGGGGGCTTGAATGAATGGCAAGACAGAAGCTAT
GCTGTCTTTTCTTTAATTTCTTGAATTTAATATTGTCGTGAAGAAGCGAT
AATACGGCCGTAGGACGAGAAGACCCTGTCGAGCTTTACTA-A-GAGCGA
TTTTGTTTGATTAAGATTTTAAGGGCTAATTATTTTTACCGGGAGACGGT
AATGTT-GCGAGTT-ACTCTTGGAGTAAGCCAT-TGGGAAATTGTTTTAT
TGTTTGGTTGGGGCAACCGCGGAGAACAGCAATCCTCCGCTTTTTGTGAA
-----GGAAAAGTTACTGCTTTGTTATGTGATTA---------TTTATTT
--AATAGGATCCACTGTTTA--AGTGATTAAAGGAATAAGTTACCGCAGG
GATAACAGCGTCATTCTTTTGGAGAGTTCATATTGATAAGGGAGTTTGCG
ACCTCGATGTTGGATCGGGATATCCTGGGGGTGTAGCAATTCCCGAGGGT
TGGTCTGTTCGACCATTAAAATCCT
>oculata_Commanders_Is._KX986917
CGCCCCCTGA-AAAGTTTTAAGGTATAGGGGGTACTGCCTGCCCGGTGAC
--TTAGTGTTAAACGGCCGCGGTATTTTTGACTGTGCGAAGGTAGCGTAA
TCATTTGCTCTTTAATTGGGGGCTTGAATGAATGGCAAGACAGAAGCTAT
GCTGTCTTTTCTTTAATTTCTTGAATTTAATATTGTCGTGAAGAAGCGAT
AATACGGCCGTAGGACGAGAAGACCCTGTCGAGCTTTACTA-A-GAGCGA
TTTTGTTTGATTAAGATTTTAAGGGCTAATTATTTTTACCGGGAGACGGT
AATGTT-GCGAGTT-ACTCTTGGAGTAAGCCAT-TGGGAAATTGTTTTAT
TGTTTGGTTGGGGCAACCGCGGAGAACAGCAATCCTCCGCTTTTTGTGAA
-----GGAAAAGTTACTGCTTTGTTATGTGATTA---------TTTATTT
--AATAGGATCCACTGTTTA--AGTGATTAAAGGAATAAGTTACCGCAGG
GATAACAGCGTCATTCTTTTGGAGAGTTCATATTGATAAGGGAGTTTGCG
ACCTCGATGTTGGATCGGGATATCCTGGGGGTGTAGCAATTCCCGAGGGT
TGGTCTGTTCGACCATTAAAATCCT
>obesa_KT268113
nNNNNNNNNNNNNNNNNNNNNNNNNNNNNNNNNNNTGCCTGCCCGGTGAC
AATTG-TGTTAAACGGCCGCGGTATTTTTGACTGTGCGAAGGTAGCGTAA
TCATTTGCTCTTTAATTGGGGGCTTGAATGAATGGCAAGACAGAAGCTAT
GCTGTCTTTTCTTTAATTTCTTGAATTTAATATTGTTGTGAAGAAGCGAC
AATGGGGCCGTAGGACGAGAAGACCCTGTCGAGCTTTACTA--GAGGCAG
TTTCGTTTTATTAGACTTTAAGGG-CTAATTGTTTTTTTCTGGTAACAGG
AATCCT-GTGAGTT-ACTTTTGAAGTAGTCTAT-TGGGAAATTGTTTTAT
TGTTTGGTTGGGGCAACCGCGGAGAACAAGAATCCTCCGCTCTTTATGAG
-----GAAAAAGTTACTGCTTTGTTGTATCAATATGTTAAATATTGATTT
A-AGTAGGATCCACTGTTTA--AGTGATTAAAGGAATAAGTTACCGCAGG
GATAACAGCGTTATTCTTTTGGAGAGTTCATATTGATAAGGGAGTTTGCG
ACCNNNNNNNNNNNNNNNNNNNNNNNNNNNNNNNNNNNNNNNNNNNNNNN
NNNNNNNNNNNNNNNNNNNNNNNNN
>compacta_KT268112
nNNNNNNNNNNNNNNNNNNNNNNNNNNNNNNNNNNTGCCTGCCCGGTGAC
AATTG-TGTTAAACGGCCGCGGTATTTTTGACTGTGCGAAGGTAGCGTAA
TCATTTGCTCTTTAATTGGGGGCTTGAATGAATGGCAAGACAGAAGCTAT
GCTGTCTTTTCTTTAATTTCTTGAATTTAATATTGTTGTGAAGAAGCGAC
AATGGGGCCGTAGGACGAGAAGACCCTGTCGAGCTTTACTA--GGGGCAG
TTTCGTTTTATTAGACTTTAAGGG-CTAATTGTTTTTT-CTGGTAACAGG
AATCCT-GTGAGTT-ACTTTTGAAGCAGGCTAT-TGG-AAATTGTTTTAT
TGTTTGGTTGGGGCAACCGCGGAGAACAAGAATCCTCCGTTCTTTATGAG
-----GAAAAAGTTACTGCTTTGTTGTATTAATATATTAAATATTGATTT
A-AGTNNNNNNNNNNNNNNN--NNNNNNNNNNNNNNNNNNNNNNNNNNNN
NNNNNNNNNNNNNNNNNNNNNNNNNNNNNNNNNNNNNNNNNNNNNNNNNN
NNNNNNNNNNNNNNNNNNNNNNNNNNNNNNNNNNNNNNNNNNNNNNNNNN
NNNNNNNNNNNNNNNNNNNNNNNNN
>sp._HM473895
CGCCCCTTGA-AAAGTTTTAAGGTATAAGGGGTACTGCCTGCCCGGTGAC
AATTG-TGTTAAACGGCCGCGGTATTTTTGACTGTGCGAAGGTAGCGTAA
TCATTTGCTCTTTAATTGGGGGCTTGAATGAATGGCAAGACAGAAGCTAT
GCTGTCTTTTCTTTAATTTCTTGAATTTAATATTGTTGTGAAGAAGCGAC
AATACGGCCGTAGGACGAGAAGACCCTGTCGAGCTTTACTA-A-AAGCAG
TTTTGTTAGATTAGATTTCAAGGG-CTAATTGTTTTCA-CTGGTAACAGG
AATGTT-GTTAGTT-ACCCTTGGAGTAAGCTAT-TGGGAAATTGTTTTAT
TGTTTGGTTGGGGCAACCGCGGAGAACAGGAATCCTCCGCTTTTTGTGAA
-----GGAAAAGTTACTACTTTGTTACAT-TATA--------ATTTATTT
--AGCAGGATCCACTGTTTA--AGTGATTAAAGGAATAAGTTACCGCAGG
GATAACAGCGTTATTCTCTTGGAGAGTTCATATTGATAAGGGAGTTTGCG
ACCTCGATGTTGGATCGGGATATCCTGGGGATGTAGCAGTTCCTGAGGGT
TGGTCTGTTCGACCATTAAAATCCT
>sp._HM543156
CGCCCCCTGA-AAAGTTTTAATGTATAGGGGGTACTGCCTGCCCGGTGAC
AACTA-TGTTAAACGGCCGCGGTATTTTTGACTGTGCGAAGGTAGCGTAA
TCATTTGCTCTTTAATTGGGGGCTTGAATGAATGGCAAGACAGAAGCTAT
GCTGTCTTTTCTTTAATTTCTTGAATTTAATATTGTTGTGAAGAAGCGAC
AATACGGCCGTAGGACGAGAAGACCCTGTCGAGCTTTACTTGA-AAGCGA
TTTTGTTTAATTAGATTTTAAGGG-CTAATTATTTTTTACTGGTAACAGT
ATTGTT-GTGAGTT-ACCCTTGAAGTAAGTTATATGGGAAATTGTTTTAT
TGTTTGGTTGGGGCAACCGCGGAGAATAGGAATCCTCCGCTTTT-GTGAA
-----GGAAAAGTTACTACTTTGTTGAA---ATA--------ATTTGTTT
--AGCAGGATCCACTGTTTA--AGTGATTAAAGGAATAAGTTACCGCAGG
GATAACAGCGTCATTCTTTTGGAGAGTTCATATTGATAAGGGAGTTTGCG
ACCTCGATGTTGGATCGGGATATCCTGGGGATGTAGCAGTTCCTGAGGGT
TGGTCTGTTCGACCATTAAAATCCT
>sp._HM473897
CGCCCCTTGA-AAAGTTTTAATGTATAGGGGGTACTGCCTGCCCGGTGAC
AATTG-TGTTAAACGGCCGCGGTATTTTTGACTGTGCGAAGGTAGCGTAA
TCATTTGCTCTTTAATTGGGGGCTTGAATGAACGGCAAGACAGAAGCTAT
GCTGTCTTTTCTTTAATTTCTTGAATTTAATATTGTTGTGAAGAAGCGAC
AATGGGGCCGTAGGACGAGAAGACCCTGTCGAGCTTTACTG-A-AGGCAG
TTTCTTTTTATAAGGTTTTAAGGG-CTAATCATTTTTTACTGGTGACAGG
AATCTT-GTGAGTT-ACTTTTAAGGCAGGCTAT-TGGGAAATTGTTTTAT
TGTTTGGTTGGGGCAACCGCGGAGAACAGGAATCCTCCGCTCTTTATGAG
-----GAAAAAGTTACTGCTTTGTTGTATTAGTATGTCAAATATTGATTT
A-AGTAGGATCCACTGTTTA--AGTGATTAAAGGAATAAGTTACCGCAGG
GATAACAGCGTTATTCTTTTGGAGAGTTCATATTGATAAGGGAGTTTGCG
ACCTCGATGTTGGATCGGGATGTCCTGGGGATGTAGCAGTTCCTGAGGGT
TGGTCTGTTCGACCATTAAAATCCT
>sp._16S_DQ297093
CGCCCCTTGA-AAAGTTTTAAGGTATGGGGGGTACTGCCTGCCCGGTGAC
AATTG-TGTTAAACGGCCGCGGTATTTTTGACTGTGCGAAGGTAGCGTAA
TCATTTGCTCTTTAATTGGGGGCTTGAATGAATGGCAAGACAGAAGCTAT
GCTGTCTTTTCTTTAATTTCTTGAATTTGATATTGTTGTGAAGAAGCGAC
AATACGGCCGTAGGACGAGAAGACCCTGTCGAGCTTTACTA-A-AAGCGA
TTTTGTTTAATTAGATTTTGATGG-CTAATTATTTTTT-CTGGGAACAGG
AATGTTTATAAGTT-ACCTTTGAAGTGGGCTAT-TGGGAAATTGCTCTAT
TGTTTGGTTGGGGCAACCGCGGAGAATAGGAATCCTCCGCTTTTTGTTAA
-----GGAAAAGTTACTGCTTTGTTGTAT-GATA--------ATTTTTTT
--AGCAGGATCCACTGTTTA--AGTGATTAAAGGAATAAGTTACCGCAGG
GATAACAGCGTCATTCTTTTGGAGAGTTCATATTGATAAGGGAGTTTGCG
ACCTCGATGTTGGATCGGGATATCCTGGGGATGTAGCAGTTCCTGAGGGT
TGGTCTGTTCGACCATTAAAATCCT
>sp._HM473896
CGCCCCTTGA-AAAGTTTTAAGGTATAAGGGGTACTGCCTGCCCGGTGAC
AATTG-TGTTAAACGGCCGCGGTATTTTTGACTGTGCGAAGGTAGCGTAA
TCATTTGCTCTTTAATTGGGGGCTTGAATGAATGGCAAGACAGAAGCTAT
GCTGTCTTTTCTTTAATTTCTTGAATTTAATATTGTTGTGAAGAAGCGAC
AATACGGCCGTAGGACGAGAAGACCCTGTCGAGCTTTACTA-A-AAGCAG
TTTTGTTAGATTAGATTTCAAGGG-CTAATTGTTTTCA-CTGGTAACAGG
AATGTT-GTTAGTT-ACCCTTGGAGTAAGTTAT-TGGGAAATTGTTTTAT
TGTTTGGTTGGGGCAACCGCGGAGAACAGGAATCCTCCGCTTTTTGTGAA
-----GGAAAAGTTACTACTTTGTTACAT-TATA--------ATTTATTT
--AGCAGGATCCACTGTTTA--AGTGATTAAAGGAATAAGTTACCGCAGG
GATAACAGCGTTATTCTCTTGGAGAGTTCATATTGATAAGGGAGTTTGCG
ACCTCGATGTTGGATCGGGATATCCTGGGGATGTAGCAGTTCCTGAGGGT
TGGTCTGTTCGACCATTAAAATCCT
>263 densispina MG976223
CGCCCCTTGA-AAAGTTTTAATGTATAGGGGGTACTGCCTGCCCGGTGAC
AATTG-TGTTAAACGGCCGCGGTATTTTTGACTGTGCGAAGGTAGCGTAA
TCATTTGCTCTTTAATTGGGGGCTTGAATGAATGGCAAGACAGAAGCTAT
GCTGTCTTTTCCTTAATTTCTTGAATTTAATATTGTCGTGAAGAAGCGAC
AATTGGGCCGTAGGACGAGAAGACCCTGTCGAGCTTTACTA-A-AAGCAG
TTTTCTTACATTAGGTTTTAGGGG-CTAATTGTTTTTTGCTGGTGACAGG
AATCTT-GTGAGTT-ACCCTTGAAGTCGGTTAT-TGGGAAATTGTTTTAT
TGTTTGGTTGGGGCAACCGCGGAGAACAAGAATCCTCCGCTCTTTATAAG
-----GAAAAAGTTACTGCTTTGTTATATTAATATGTCAAATATTGATTT
A-GGTAGGATCCACTGTTTA--AGTGATTAAAGGAATAAGTTACCGCAGG
GATAACAGCGTTATTCTTTTGGAGAGTTCATATTGATAAGGGAGTTTGCG
ACCTCGATGTTGGATCGGGATGTCCTGGGGATGTAGCAGTTCCTGAGGGT
TGGTCTGTTCGACCATTAAAATCCT
>261 densispina MG976224
CGCCCCTTGA-AAAGTTTTAATGTATAGGGGGTACTGCCTGCCCGGTGAC
AATTG-TGTTAAACGGCCGCGGTATTTTTGACTGTGCGAAGGTAGCGTAA
TCATTTGCTCTTTAATTGGGGGCTTGAATGAATGGCAAGACAGAAGCCAT
GCTGTCTTTTCCTTAATTTCTTGAATTTAATATTGTCGTGAAGAAGCGAC
AATTGGGCCGTAGGACGAGAAGACCCTGTCGAGCTTTACTA-A-AAGCAG
TTTTCTTACATTAGGTTTCAGGGG-CTAATTGTTTTTTGCTGGTGACAGG
AATCTT-GTGAGTT-ACCCTTGAAGTAGGTTAT-TGGGAAATTGTTTTAT
TGTTTGGTTGGGGCAACCGCGGAGAACAAGAATCCTCCGCTCTTTATAAG
-----GAAAAAGTTACTGCTTTGTTATAKTAATATGTCAAATATTGATTT
A-GGTAGGATCCACTGTTTA--AGTGATTAAAGGAATAAGTTACCGCAGG
GATAACAGCGTTATTCTTTTGGAGAGTTCATATTGATAAGGGAGTTTGCG
ACCTCGATGTTGGATCGGGATGTCCTGGGGATGTAGCAGTTCCTGAGGGT
TGGTCTGTTCGACCATTAAAATCCT
>272 densispina MG976225
CGCCCCTTGA-AAAGTTTTAATGTATAGGGGGTACTGCCTGCCCGGTGAC
AATTG-TGTTAAACGGCCGCGGTATTTTTGACTGTGCGAAGGTAGCGTAA
TCATTTGCTCTTTAATTGGGGGCTTGAATGAATGGCAAGACAGAAGCCAT
GCTGTCTTTTCCTTAATTTCTTGAATTTAATATTGTCGTGAAGAAGCGAC
AATTGGGCCGTAGGACGAGAAGACCCTGTCGAGCTTTACTA-A-AAGCAG
TTTTCTTACATTAGGTTTCAGGGG-CTAATTGTTTTTTGCTGGTGACAGG
AATCTT-GTGAGTT-ACCCTTGAAGTAGGTTAT-TGGGAAATTGTTTTAT
TGTTTGGTTGGGGCAACCGCGGAGAACAAGAATCCTCCGCTCTTTATAAG
-----GAAAAAGTTACTGCTTTGTTATAKTAATATGTCAAATATTGATTT
A-GGTAGGATCCACTGTTTA--AGTGATTAAAGGAATAAGTTACCGCAGG
GATAACAGCGTTATTCTTTTGGAGAGTTCATATTGATAAGGGAGTTTGCG
ACCTCGATGTTGGATCGGGATGTCCTGGGGATGTAGCAGTTCCTGAGGGT
TGGTCTGTTCGACCATTAAAATCCT
